# Supplementary material for: Effects of Practicing With and Obtaining Crowdsourced Feedback From the Video-Based Communication Assessment App on Resident Physicians’ Adverse Event Communication Skills: Pre-post Trial
Source: JMIR Med Educ. 2022 Oct 3;8(4):e40758. doi: 10.2196/40758 (PMC9577713; doi:10.2196/40758)
Supplement: Multimedia Appendix 3 [file mededu_v8i3e40758_app3.xlsx]

## Sheet: AffectData
UserID	Angry	Sad
1	3.65774	3.36458
2	3.81389	3.46181
3	3.96819	3.73958
4	3.57738	3.30208
5	3.80216	3.42238
6	3.46615	3.10238
7	3.89994	3.57492
8	3.90885	3.26079
9	3.65536	3.81116
10	3.68673	3.52057
11	3.60156	3.40513
12	3.55078	3.44496
13	3.59635	3.75214
14	3.76823	3.706
15	3.5625	3.56333
16	4.03776	3.97109
17	3.67472	3.84319
18	3.64881	3.42039
19	3.48889	3.79979
20	3.8099	3.38529
21	3.9881	3.75969
22	3.5453	3.90551
23	4.02149	3.30259
24	3.66121	3.40078
25	3.47651	3.42159
26	3.99554	3.1885
27	3.80469	3.64881
28	3.22129	3.6503
29	3.8083	3.83333
30	3.52517	3.75496
31	3.79588	3.99012
32	3.68726	3.68304
33	3.30383	3.7343
34	3.38142	3.69961
35	3.64236	3.56484
36	3.99028	3.85888
37	3.7857	3.42448
38	3.59535	3.67767
39	3.93809	3.6849
40	3.42339	3.5378
41	3.5	3.32812
42	3.63373	3.57552
43	3.08854	3.46354
44	3.91146	3.84115
45	3.98698	3.47135
46	3.93229	3.65625
47	3.87879	3.59766
48	3.55204	3.51432
