# Supplementary material for: Effects of Practicing With and Obtaining Crowdsourced Feedback From the Video-Based Communication Assessment App on Resident Physicians’ Adverse Event Communication Skills: Pre-post Trial
Source: JMIR Med Educ. 2022 Oct 3;8(4):e40758. doi: 10.2196/40758 (PMC9577713; doi:10.2196/40758)
Supplement: Multimedia Appendix 4 [file mededu_v8i3e40758_app4.xlsx]

## Sheet: ScoreData
UserID	Specialty	R1	R2	RoundsCompleted	Gender1	MedicalHarm1	MedicalHarm2	ConfidentShare1	ConfidentRespond1	IncorporateFeedback2	AcknowledgedValidated1	Cared1	Explained1	Regret1	Accountability1	Overall1	ConfidentShare2	ConfidentRespond2	Navigate	Typical
1	1	3.12429	3.94231	1 2	Male	N	N	3	3	Agree	Very much	Somewhat	Somewhat	A little	A little	Fair	4	4	Somewhat	Very much
2	1	3.54012	3.76923	1 2	Female	Y	Y	4	3	Agree							4	4
3	1	3.81761	3.91026	1 2	Female	N	Y	4	4	Agree	Very much	Very much	Very much	Completely	Completely	Very good	4	4	Completely	Very much
4	1	3.3642	3.53526	1 2	Male	N	N	2	4	Agree	Somewhat	Somewhat	A little	Somewhat	Somewhat	Fair	3	3	Somewhat	Very much
5	1	3.68391	3.59434	1 2	Female	Y	Y	3	4								4	4
6	1	3.0117	3.59119	1 2	Male	N	N	3	3	Neither Agree nor Disagree	Very much	Very much	Very much	Completely	Somewhat	Good	4	4	Somewhat	Completely
7	1	3.60632	3.91195	1 2	Female	Y	Y	4	4	Disagree	Very much	Very much	Very much	Very much	Very much	Good	#NULL!	#NULL!	Completely	Very much
8	1	3.47076	3.78931	1 2	Female	N	Y	3	4	Neither Agree nor Disagree	Very much	Very much	Very much	Somewhat	Somewhat	Fair	2	4	Completely	Completely
9	1	3.74576	3.71552	1 2	Female	Y	Y	4	4	Neither Agree nor Disagree							4	5
10	1	3.68966	3.54885	1 2	Male	N	Y	4	4		Somewhat	Somewhat	Completely	Completely	Completely	Good	4	4	Very Much	Somewhat
11	1	3.35088	3.68391	1 2	Female	Y	Y	3	4		Very much	Very much	Somewhat	Somewhat	Somewhat	Fair	4	4	Somewhat	Very much
12	1	3.40606	3.61207	1 2	Female	N	Y	2	3	Strongly Agree	Very much	Very much	Somewhat	Somewhat	Very much	Good	4	4	Very Much	Completely
13	1	3.83929	3.49138	1 2	Female	Y	Y	3	3	Neither Agree nor Disagree							3	4
14	1	3.88272	3.61494	1 2	Male	Y	Y	2	4	Agree	Very much	Very much	Very much	Very much	Very much	Very good	3	4	Completely	Completely
15	1	3.5	3.61321	1 2	Female	Y	Y	3	3								4	4
16	1	4.07576	3.95283	1 2	Male	Y	Y	4	4	Neither Agree nor Disagree	Somewhat	Very much	Somewhat	Completely	Very much	Good	4	4	Somewhat	Very much
17	1	3.74138	3.74214	1 2	Female	Y	Y	3	4	Disagree	Completely	Very much	Very much	Very much	Very much	Fair	4	4	Very Much	Somewhat
18	2	3.42778	3.67222	1 2	Female	N		3	4								#NULL!	#NULL!
19	2	3.79545	3.71078	1 2	Female	Y	N	4	4		Very much	Somewhat	Somewhat	Completely	Very much	Poor	#NULL!	#NULL!	Completely	Completely
20	2	3.39113	3.825	1 2	Female	Y		4	4								#NULL!	#NULL!
21	2	3.7541	3.98077	1 2	Female	N	N	2	2		Somewhat	Somewhat	Somewhat	Very much	Very much	Fair	#NULL!	#NULL!	Very Much	Very much
22	2	3.89801	3.51087	1 2	Female	Y		3	3		Completely	Completely	Very much	Somewhat	Somewhat	Good	#NULL!	#NULL!	Completely	Completely
23	2	3.30914	4.02344	1 2	Female	Y		4	4								#NULL!	#NULL!
24	2	3.39954	3.66346	1 2	Female	Y		3	4		Completely	Completely	Very much	Completely	Somewhat	Very good	#NULL!	#NULL!	Completely	Completely
25	2	3.42	3.41379	1 2	Male	N		4	5		Completely	Completely	Very much	Very much	Very much	Very good	#NULL!	#NULL!	Completely	Completely
26	2	3.19178	4.00833	1 2	Male	Y		4	4								#NULL!	#NULL!
27	2	3.75962	3.63141	1 2	Female	Y		2	2		Very much	Very much	Somewhat	Very much	Very much	Good	#NULL!	#NULL!	Very Much	Very much
28	2	3.23118	3.64744	1 2	Female	N	N	2	3		Very much	Very much	Very much	Very much	Very much	Very good	#NULL!	#NULL!	Somewhat	Very much
29	2	3.79839	3.83333	1 2	Male	Y		3	4								#NULL!	#NULL!
30	2	3.53686	3.73718	1 2	Male	N	N	3	3								#NULL!	#NULL!
31	2	3.70317	3.98756	1 2	Female	Y		3	3								#NULL!	#NULL!
32	2	3.69903	3.67628	1 2	Female	N		3	3								#NULL!	#NULL!
33	2	3.39806	3.72637	1 2	Female	Y		4	4								#NULL!	#NULL!
34	3	3.33582	3.78906	1 2	Female	N	N	3	3	Agree	Somewhat	Somewhat	Somewhat	Somewhat	Very much	Good	3	3	Somewhat	Completely
35	3	3.40338	3.8151	1 2	Female	N	N	4	4	Neither Agree nor Disagree	Completely	Very much	Somewhat	Completely	Very much	Good	3	4	Completely	Somewhat
36	3	3.9204	3.9349	1 2	Female	N	N	2	3	Neither Agree nor Disagree							3	3
37	3	3.44974	3.75781	1 2	Male	N	N	3	3		Somewhat	Somewhat	Somewhat	Very much	Very much	Good	3	3	Very Much	Completely
38	3	3.29365	3.97884	1 2	Male	N	N	3	3	Agree	Very much	Very much	Somewhat	Very much	Very much	Fair	4	3	Very Much	Very much
39	3	3.60582	4.01302	1 2	Male	Y	Y	2	2	Neither Agree nor Disagree							3	3
40	3	3.20899	3.74868	1 2	Female	N	N	2	2		Somewhat	Somewhat	Not at all	Very much	Somewhat	Fair	2	1	Completely	Completely
41	3	3.28125	3.54688	1 2	Female	N	N	2	2	Disagree							3	3
42	3	3.54427	3.66667	1 2	Male	N	N	2	3	Neither Agree nor Disagree							4	4
43	3	2.94531	3.60677	1 2	Female	N	N	2	2								4	4
44	3	3.6901	4.0625	1 2	Male	N		3	3								3	3
45	3	3.73698	3.72135	1 2	Male	N	N	2	2	Agree	Very much	Somewhat	Very much	Very much	Somewhat	Fair	4	4	Very Much	A little
46	3	3.64844	3.9401	1 2	Male	N	N	3	3	Agree	Very much	Somewhat	Somewhat	Somewhat	Somewhat	Good	3	3	Very Much	Completely
47	3	3.69271	3.78462	1 2	Female	N	N	3	3	Agree	Very much	Very much	Very much	Very much	Very much	Fair	3	3	Very Much	Somewhat
48	3	3.35156	3.71501	1 2	Female	N		2	5		Very much	Somewhat	Somewhat	Very much	Somewhat	Very good	#NULL!	#NULL!	Somewhat	Very much
